# Supplementary material for: Predicting non-small cell lung cancer-related genes by a new network-based machine learning method
Source: Front Oncol. 2022 Sep 20;12:981154. doi: 10.3389/fonc.2022.981154 (PMC9530852; doi:10.3389/fonc.2022.981154)
Supplement: Supplementary file 1 [file Table_1.xlsx]

## Sheet: Sheet1
1012 CDH13
1017 CDK2
1029 CDKN2A
1048 CEACAM5
10763 NES
1084 CEACAM3
1087 CEACAM7
10891 PPARGC1A
10970 CKAP4
11186 RASSF1
113451 AZIN2
121504 H4-16
133482 SLCO6A1
140823 ROMO1
1499 CTNNB1
1611 DAP
1641 DCX
1748 DLX4
1942 EFNA1
1956 EGFR
1969 EPHA2
1984 EIF5A
2026 ENO2
2064 ERBB2
2067 ERCC1
2068 ERCC2
2099 ESR1
2108 ETFA
2146 EZH2
2260 FGFR1
2266 FGG
2272 FHIT
22801 ITGA11
2295 FOXF2
2303 FOXC2
23583 SMUG1
238 ALK
2597 GAPDH
27306 HPGDS
27436 EML4
284348 LYPD5
29108 PYCARD
29110 TBK1
3065 HDAC1
3091 HIF1A
3170 FOXA2
3202 HOXA5
3225 HOXC9
324 APC
339896 GADL1
3486 IGFBP3
3674 ITGA2B
373156 GSTK1
3760 KCNJ3
378938 MALAT1
3814 KISS1
3845 KRAS
4193 MDM2
4313 MMP2
4318 MMP9
4321 MMP12
4495 MT1G
4582 MUC1
4597 MVD
4758 NEU1
4780 NFE2L2
4830 NME1
4922 NTS
4923 NTSR1
5052 PRDX1
5243 ABCB1
5340 PLG
5396 PRRX1
554313 H4C15
56648 EIF5A2
5670 PSG2
57007 ACKR3
5728 PTEN
57402 S100A14
5743 PTGS2
5747 PTK2
57575 PCDH10
5777 PTPN6
5915 RARB
5927 KDM5A
595 CCND1
596 BCL2
60674 GAS5
6098 ROS1
6240 RRM1
6273 S100A2
6277 S100A6
6284 S100A13
6387 CXCL12
6440 SFTPC
6510 SLC1A5
6535 SLC6A8
6696 SPP1
672 BRCA1
7015 TERT
7039 TGFA
7098 TLR3
7114 TMSB4X
7157 TP53
7298 TYMS
7422 VEGFA
7431 VIM
768 CA9
799 CALCR
80380 PDCD1LG2
811 CALR
8294 H4C9
8359 H4C1
836 CASP3
8360 H4C4
8361 H4C6
8362 H4C12
8363 H4C11
8364 H4C3
8365 H4C8
8366 H4C2
8367 H4C5
8368 H4C13
8370 H4C14
8431 NR0B2
894 CCND2
9112 MTA1
9148 NEURL1
9201 DCLK1
9429 ABCG2
960 CD44
9641 IKBKE
406952 MIR17
407026 MIR29C
29126 CD274
338324 S100A7A
406992 MIR210
407006 MIR221
554210 MIR429
574501 MIR499A
677823 SNORA80E
115482713 H3P10
